# Supplementary material for: Selective gene-expression profiling of migratory tumor cells in vivo predicts clinical outcome in breast cancer patients
Source: Breast Cancer Res. 2012 Oct 31;14(5):R139. doi: 10.1186/bcr3344 (PMC4053118; doi:10.1186/bcr3344)
Supplement: Additional File 2 — Gene list for the human invasion signature. Contains the complete list of genes upregulated and downregulated in the HIS, together with notes on gene functions and annotations. Also contains the smaller gene list of the highest regulated genes that was used in the Cox-proportional hazard regression modeling analyses. [file bcr3344-S2.XLS]

## Sheet: upregulated
Upregulated genes (114)
UniGene ID	Gene Symbol	Synonyms	Dot info	Fold Change	Biological process
Hs.69855	CSDE1	UNR; D1S155E; FLJ26882; DKFZp779B0247; DKFZp779J1455; RP5-1000E10.3	N76338	6.46679	RNA-binding; regulation of transcription; male gonad development
Hs.701989	PGK1	MGC117307;MGC142128;MGC8947;MIG10;PGKA	AA599187	5.5217	glycolysis;phosphorylation
Hs.387208	FAU	FAU1;FLJ22986;Fub1;Fubi;MNSFbeta;RPS30	AA316067	4.63751	protein biosynthesis;protein modification;translation elongation
Hs.171626	SKP1	OCP2; p19A; EMC19; SKP1A; OCP-II; TCEB1L; MGC34403	BG334963	4.45918	positive regulation of ubiquitin-protein ligase activity during mitotic cell cycle
Hs.369761	DAZAP2	KIAA0058;MGC14319;MGC766	R19889	4.36993	NA
Hs.557550	NPM1	B23;MGC104254;NPM	W44488	4.32024	intracellular protein transport;nucleocytoplasmic transport;anti-apoptosis;response to stress;negative regulation of cell proliferation;ribosome assembly;activation of NF-kB transcription factor
Hs.621179	SUMO1	GMP1; PIC1; SMT3; UBL1; DAP-1; OFC10; SENP2; SMT3C; SMT3H3; SUMO-1	BG529395	3.86189	protein sumoylation; regulation of protein localization; negative regulation of transcription; DNA repair
Hs.504877	ARHGDIB	D4;GDIA2;GDID4;LYGDI;Ly-GDI;RAP1GN1	N91838	3.49722	cell motility;immune response;negative regulation of cell adhesion;Rho protein signal transduction;development;actin cytoskeleton organization and biogenesis
Hs.291212	TBCA	NA	W21373	3.33148	post-chaperonin tubulin folding pathway;beta-tubulin folding
Hs.533287	WBP5	DKFZp313K1940;TCEAL9	H96654	3.32646	WW domain binding; protein binding
Hs.87752	MSN	moesin	R22977	3.3206	cell motility
Hs.417004	S100A11	MLN70;S100C	AA464731	3.30229	signal transduction;negative regulation of DNA replication;negative regulation of cell proliferation
Hs.506852	PTPN11	BPTP3;CFC;MGC14433;NS1;PTP-1D;PTP2C;SH-PTP2;SH-PTP3;SHP2	AA465603	3.27837	protein amino acid dephosphorylation;intracellular signaling cascade;DNA damage checkpoint; MAPK pathway
Hs.523302	PRDX3	AOP-1;AOP1;MER5;MGC104387;MGC24293;PRO1748;SP-22	H19203	3.24239	activation of NF-kappaB transcription factor; oxidation reduction; response to oxidative stress
Hs.654400	IMPDH2	IMPD2;IMPDH-II	BF316301	3.19805	purine nucleotide biosynthesis;GMP biosynthesis;metabolism;lymphocyte proliferation; oxidation reduction
Hs.381061	RPL19	DKFZp779D216;FLJ27452;MGC71997	BF691720	3.18033	protein biosynthesis
Hs.255935	BTG1	NA	N70463	3.08382	cell migration;negative regulation of cell growth;regulation of apoptosis;positive regulation of endothelial cell differentiation;positive regulation of myoblast differentiation
Hs.461117	SNTB2	SNT3; SNTL; SNT2B2; EST25263; D16S2531E	N59766	3.06789	actin binding; calcium ion binding
Hs.14317	NOLA3	MGC70651;NOP10;NOP10P	AA464531	3.05383	pseudouridine synthesis;rRNA processing
Hs.654400	IMPDH2	IMPD2;IMPDH-II	AA996028	2.98626	purine nucleotide biosynthesis;GMP biosynthesis;metabolism;lymphocyte proliferation
Hs.558601	RPL37	DKFZp686G1699;MGC99572	AW969881	2.9766	protein biosynthesis; translational elongation
Hs.520348	UBC	HMG20	AU160779	2.97372	ubiquitin-dependent protein catabolism
Hs.408073	RPS6	NA	N91584	2.9252	protein biosynthesis;glucose homeostasis; TOR signaling pathway; ribosomal constituent
Hs.436687	SET	2PP2A;I2PP2A;IGAAD;PHAPII;TAF-IBETA	AA608548	2.88762	DNA replication;nucleosome assembly;nucleosome disassembly;nucleocytoplasmic transport;negative regulation of histone acetylation
Hs.515104	STXBP2	UNC18B; Hunc18b; UNC18-2; pp10122; MUNC18-2	R93237	2.77837	protein transport; vesicle docking during exocytosis; vesicle-mediated transport
Hs.658778	ANXA5	PP4; ANX5; ENX2	AA451895	2.77077	anti-apoptosis; negative regulation of coagulation
Hs.533282	NONO	NMT55;NRB54;P54;P54NRB	BE384419	2.73244	DNA repair;DNA recombination;transcription;regulation of transcription, DNA-dependent;mRNA processing;RNA splicing
Hs.696159	STRBP	p74; SPNR; ILF3L; MGC3405; FLJ11307; FLJ14223; FLJ14984; MGC21529; DKFZp434N214	N53133	2.66704	cell differentiation;development;spermatogenesis;mechanosensory behavior
Hs.557550	NPM1	B23;MGC104254;NPM	AA669758	2.64009	intracellular protein transport;nucleocytoplasmic transport;anti-apoptosis;response to stress;negative regulation of cell proliferation;ribosome assembly;activation of NF-kB transcription factor
Hs.434081	PSME2	PA28B; REGbeta; PA28beta	BG387808	2.60079	proteasome complex; regulation of ubiquitin-protein ligase activity during mitotic cell cycle
Hs.513851	YWHAE	14-3-3E;FLJ45465;KCIP-1;MDCR;MDS	N21624	2.57188	intracellular signaling cascade; apoptosis; neuron migration
Hs.464734	SNRPD1	HsT2456;SMD1;SNRPD	H16454	2.57083	spliceosome assembly;mRNA processing;RNA splicing
Hs.536535	DUSP16	KIAA1700;MGC129701;MGC129702;MKP-7;MKP7	AI807619	2.54803	inactivation of MAPK activity;protein amino acid dephosphorylation;MAPK export from nucleus;MAPK phosphatase export from nucleus, leptomycin B sensitive
Hs.284292	UCRC	HSPC051;HSPC119;HSPC151	AA447731	2.54772	mitochondrial electron transport, ubiquinol to cytochrome c
Hs.513490	ALDOA	ALDA;MGC10942;MGC17716;MGC17767	AA775241	2.54265	fructose metabolism;glycolysis;striated muscle contraction; actin filament organization; metabolism; regulation of cell shape
Hs.388739	XRCC5	FLJ39089;KARP-1;KARP1;KU80;KUB2;Ku86;NFIV	AA775355	2.52921	regulation of DNA repair;double-strand break repair via nonhomologous end joining;DNA recombination
Hs.96	PMAIP1	APR;NOXA	BG392214	2.51911	release of cytochrome c from mitochondria;induction of apoptosis;caspase activation;disassembly of cell structures during apoptosis;virus-infected cell apoptosis;response to dsRNA
Hs.380250	IFI16	PYHIN2; IFNGIP1; MGC9466	AA491191	2.49717	DNA damage response, signal transduction by p53 class mediator resulting in induction of apoptosis; cell proliferation; regulation of transcription, DNA-dependent
Hs.469022	DGUOK	dGK	R07560	2.44869	nucleobase, nucleoside, nucleotide and nucleic acid metabolism;guanosine metabolism
Hs.503749	TUBA3D	H2-ALPHA	AA626698	2.42551	microtubule-based movement; protein polymerization
Hs.701630	DCBLD2	ESDN; CLCP1	AA431438	2.42266	cell adhesion; intracellular receptor-mediated signaling pathway; negative regulation of cell growth; wound healing
Hs.654921	PHACTR2	C6orf56;DKFZp686F18175;KIAA0680;MGC176642	W58563	2.40227	actin binding; phosphoprotein phosphatase inhibitor activity
Hs.522699	COX7B	NA	AA629999	2.39944	electron transport; cytochrome-c oxidase activity
Hs.7736	MRPL27	L27mt; MGC23716	BG328180	2.38786	protein biosynthesis: mitochondrial ribosomal subunit
Hs.406423	SF3B2	SAP145;SF3B145;SF3b1;SF3b150	AA633757	2.38725	nuclear mRNA splicing, via spliceosome;mRNA processing
Hs.632880	IL8	NAF; GCP1; LECT; LUCT; NAP1; CXCL8; GCP-1; LYNAP; MDNCF; MONAP; NAP-1	AA102526	2.37138	angiogenesis; cell cycle arrest; chemotaxis; immune response; inflammatory response; regulation of cell adhesion
Hs.509791	ERH	DROER;FLJ27340	BG504520	2.35291	nucleobase, nucleoside, nucleotide and nucleic acid metabolism;pyrimidine nucleoside metabolism; cell cycle
Hs.111632	LSM3	SMX4;USS2;YLR438C	AA461098	2.34644	mRNA processing;RNA splicing
Hs.85539	ATP5I	ATP5K;MGC12532	AA431433	2.34065	ion transport;ATP synthesis coupled proton transport
Hs.408054	RPL12	NA	BG282851	2.33467	translational elongation; ribosomal constituent
Hs.190086	MYL12A	MLCB; MRCL3; MRLC3; MYL2B	AA345289	2.30711	regulation of smooth muscle contraction;motor activity;myosin complex
Hs.504877	ARHGDIB	D4;GDIA2;GDID4;LYGDI;Ly-GDI;RAP1GN1	AA487634	2.29727	cell motility;immune response;negative regulation of cell adhesion;Rho protein signal transduction;development;actin cytoskeleton organization and biogenesis
Hs.437705	CDC25A	CDC25A2	R09063	2.29086	regulation of cyclin dependent protein kinase activity;protein amino acid dephosphorylation;cell cycle;mitosis;cell proliferation;cell division
Hs.268849	GLO1	GLOD1;GLYI	AA136710	2.28552	carbohydrate metabolism;anti-apoptosis
Hs.75318	TUBA4A	FLJ30169;H2-ALPHA;TUBA1	AA180912	2.27547	microtubule-based movement;protein polymerization
Hs.404321	GARS	CMT2D;DSMAV;GlyRS;HMN5;SMAD1	AA629909	2.27066	glycyl-tRNA aminoacylation;regulated secretory pathway; cell death
Hs.400295	RPL30	NA	AA775364	2.24066	protein biosynthesis; translational elongation; ribosomal constituent
Hs.80986	ATP5G1	ATP5A;ATP5G	AA046701	2.23335	ion transport;ATP synthesis coupled proton transport
Hs.534770	PKM2	PK3; PKM; TCB; OIP3; CTHBP; THBP1; MGC3932	AW007619	2.23152	glycolysis; programmed cell death
Hs.471441	PSMB2	HC7-I;MGC104215;MGC126885	T98663	2.22704	ubiquitin-dependent protein catabolism
Hs.388664	RPL11	DBA7; GIG34	AA680244	2.22445	protein biosynthesis;protein targeting; embryonic development; ribosomal large subunit constituent; apoptosis
Hs.190086	MYL12A	MLCB; MRCL3; MRLC3; MYL2B	BG434307	2.22143	regulation of smooth muscle contraction; myosin complex
Hs.177861	SF3B14	CGI-110;HSPC175;Ht006;P14;SAP14;SF3B14a	N22302	2.20514	mRNA processing;RNA splicing
Hs.533282	NONO	NMT55;NRB54;P54;P54NRB	AA056465	2.19349	DNA repair;DNA recombination;transcription;regulation of transcription, DNA-dependent;mRNA processing;RNA splicing
Hs.388739	XRCC5	FLJ39089;KARP-1;KARP1;KU80;KUB2;Ku86;NFIV	AU139370	2.1869	regulation of DNA repair;double-strand break repair via nonhomologous end joining;DNA recombination
Hs.436298	EMP1	CL-20;EMP-1;TMP	N92872	2.18524	development;cell proliferation;epidermis development;cell growth
Hs.525196	OSGEP	FLJ20411;GCPL1;KAE1;OSGEP1;PRSMG1	AA421311	2.18156	proteolysis
Hs.528006	SPHK2	NA	AA630354	2.1812	anti-apoptosis; cell proliferation; activation of protein kinase C activity by G-protein coupled receptor protein signaling pathway; sphinganine-1-phosphate biosynthetic process
Hs.356794	RPS24	DBA3;DKFZp686N1586	AI005519	2.15664	protein biosynthesis; translational elongation; ribosomal constituent
Hs.379858	DDAH1	DDAH;FLJ21264;FLJ25539	N24042	2.14591	arginine catabolism;nitric oxide mediated signal transduction; positive regulation of angiogenesis
Hs.75117	ILF2	MGC8391;NF45;PRO3063	AU135389	2.14166	immune response;positive regulation of transcription, DNA-dependent; regulation of transcription
Hs.690198	CDC42	CDC42Hs;G25K	AA668681	2.12701	establishment of cell polarity;small GTPase signal transduction;actin cytoskeleton organization and biogenesis;positive regulation of pseudopodium formation;positive regulation of PI3K activity
Hs.356549	SNRPD3	SMD3	BF220008	2.11995	mRNA processing;RNA splicing; spliceosomal snRNP assembly
Hs.356270	SDHD	CBT1;PGL;PGL1;SDH4	AA035384	2.10778	tricarboxylic acid cycle;electron transport; tricarboxylic acid cycle
Hs.239	FOXM1	FKHL16;FOXM1B;HFH-11;HFH11;HNF-3;INS-1;MPHOSPH2;MPP-2;MPP2;PIG29;TGT3;TRIDENT	AI150022	2.09504	transcription;regulation of transcription, DNA-dependent
Hs.90875	RABIF	MSS4;RASGFR3;RASGRF3	U74324	2.071	membrane fusion;small GTPase mediated signal transduction;protein transport
Hs.7753	CALU	FLJ90608	R78585	2.06717	calcium ion binding; Golgi apparatus
Hs.79110	NCL	C23; FLJ45706; FLJ59041	AU123684	2.01657	angiogenesis
Hs.513867	ITGAE	CD103;HUMINAE;MGC141996	AV762515	1.9796	cell adhesion;leukocyte adhesion;integrin-mediated signaling pathway
Hs.74034	CAV1	CAV;MSTP085;VIP21	BG541572	1.97161	cholesterol transport; mammary gland involution; membrane depolarization; negative regulation of epithelial cell differentiation; microtubule polymerization; vasculogenesis; vesicle organization
Hs.502823	PRDX5	ACR1;AOEB166;B166;MGC117264;MGC142283;MGC142285;PLP;PMP20;PRDX6;PRXV;SBBI10	N91311	1.95826	inflammatory response;response to oxidative stress; negative regulation of apoptosis
Hs.433540	DNAJC8	SPF31; HSPC331	W37375	1.94797	heat shock protein binding; nuclear mRNA splicing, via spliceosome
Hs.463074	ATP6V0A1	a1; Stv1; VPP1; Vph1; ATP6N1; ATP6N1A; DKFZp781J1951	AA427472	1.85234	ion transport;proton transport; ATP synthesis coupled proton transport
Hs.598146	SMAD2	JV18;JV18-1;MADH2;MADR2;MGC22139;MGC34440;hMAD-2;hSMAD2	AA081871	1.8125	transcription;transforming growth factor beta receptor signaling pathway;anterior/posterior pattern formation;cell fate commitment;paraxial mesoderm morphogenesis
Hs.374378	CKS1B	CKS1;PNAS-16;PNAS-18;ckshs1	AA459292	1.80301	regulation of cyclin dependent protein kinase activity;cell cycle;cell proliferation;cell division
Hs.334562	CDC2	CDC28A;CDK1;DKFZp686L20222;MGC111195	BG033634	1.77346	protein amino acid phosphorylation;anti-apoptosis;cell cycle;mitosis;traversing start control point of mitotic cell cycle;cell division
Hs.510328	DDX24	NA	H93249	1.7689	RNA metabolism
Hs.370581	CAP1	CAP;CAP1-PEN	BG286995	1.71469	actin cytoskeleton organization; ameboidal cell migration; cytoskeleton organization and biogenesis;establishment and/or maintenance of cell polarity;adenylate cyclase activation
Hs.700591	CNN3	NA	AA043228	1.69063	smooth muscle contraction;actomyosin structure organization and biogenesis
Hs.438550	NCAPD3	hcp-6; CAP-D3; hHCP-6; hCAP-D3; FLJ42888; KIAA0056; MGC104671	AK025549	1.66402	cell cycle; cell division; mitosis; mitotic chromosome condensation
Hs.187946	SLC20A1	DKFZp686J2397;FLJ41426;GLVR1;Glvr-1;PIT1;PiT-1	W47073	1.66199	phosphate metabolism;transport;phosphate transport;positive regulation of I-kappaB kinase/NF-kappaB cascade
Hs.536122	TXNDC9	APACD; PHLP3	AA085749	1.65873	cell differentiation
Hs.557550	NPM1	B23;MGC104254;NPM	AL547236	1.63839	intracellular protein transport;nucleocytoplasmic transport;anti-apoptosis;response to stress;negative regulation of cell proliferation;ribosome assembly;activation of NF-kB transcription factor
Hs.518773	UBE2D3	E2(17)KB3;MGC43926;MGC5416;UBC4/5;UBCH5C	AA017199	1.63523	protein modification;ubiquitin-dependent protein catabolism;ubiquitin cycle
Hs.522699	COX7B	NA	AV695162	1.62805	electron transport; cytochrome-c oxidase activity
Hs.369285	INTS7	C1orf73;DKFZP434B168;INT7	N80458	1.61486	snRNA processing
Hs.593566	CDK3	NA	NM_001258	1.60312	protein amino acid phosphorylation;cell cycle;mitosis;cell proliferation;cell division
Hs.591319	USP13	ISOT3;IsoT-3	AA211448	1.60096	ubiquitin-dependent protein catabolism;ubiquitin cycle
Hs.696326	ANO6	TMEM16F; MGC104751	N31270	1.55946	ion transport
Hs.519168	FMOD	SLRR2E	AL551623	1.54986	transforming growth factor beta receptor complex assembly
Hs.18857	TAF4	FLJ41943;TAF2C;TAF2C1;TAF4A;TAFII130;TAFII135	AA487148	1.53316	transcription;transcription initiation;regulation of transcription, DNA-dependent; RNA elongation from RNA polymerase II promoter; ovarian follicle development
Hs.622998	ASPH	BAH;CASQ2BP1;HAAH;JCTN;junctin	S83325	1.51098	muscle contraction;peptidyl-amino acid modification; oxidation reduction; pattern specification process; limb morphogenesis
Hs.591910	TRIM32	BBS11;HT2A;LGMD2H;TATIP	BC003154	1.51098	ubiquitin cycle; fat cell differentiation; modification-dependent protein catabolic process
Hs.133135	UTRN	DRP; DMDL; DRP1; FLJ23678	NM_007124	1.48725	muscle contraction;muscle development; neuromuscular junction development
Hs.14839	POLR2G	MGC138367;MGC138369;RPB7;hRPB19;hsRPB7	AA477428	1.48639	transcription;transcription from RNA polymerase II promoter; RNA elongation from RNA polymerase II promoter
Hs.500775	ZNF207	DKFZp761N202	BE383414	1.48066	regulation of transcription, DNA-dependent
Hs.592298	PPM1A	MGC9201;PP2C-ALPHA;PP2CA	NM_021003	1.44208	protein amino acid dephosphorylation;positive regulation of I-kappaB kinase/NF-kappaB cascade; positive regulation of Wnt receptor signaling pathway
Hs.438918	ACVR1B	ACTRIB;ACVRLK4;ALK4;SKR2	NM_004302	1.44093	G1/S transition of mitotic cell cycle; embryonic development; signal transduction; transmembrane receptor protein serine/threonine kinase signaling pathway; negative regulation of cell growth
Hs.115474	RFC3	MGC5276;RFC38	H94617	1.41668	DNA synthesis during DNA repair;DNA replication;DNA strand elongation; nucleotide-excision repair, DNA gap filling
Hs.12229	KLF11	FKLF;FKLF1;MODY7;TIEG2;Tieg3	NM_003597	1.40369	negative regulation of transcription from RNA polymerase II promoter;negative regulation of cell proliferation; apoptosis
Hs.158174	ZNF184	NA	AA455712	1.40135	transcription;regulation of transcription, DNA-dependent
Hs.591130	ARHGAP11A	NKIAA0013; MGC70740; ARHGAP11A	NM_014783	1.38946	signal transduction
Hs.24167	VAMP7	SYBL1;TI-VAMP;VAMP-7	R27644	1.37385	protein transport;vesicle-mediated transport; calcium ion-dependent exocytosis; neutrophil degranulation; phagocytosis, engulfment; post-Golgi vesicle-mediated transport
Hs.86131	FADD	GIG3;MGC8528;MORT1	AA430751	1.3518	cell surface receptor linked signal transduction;induction of apoptosis via death domain receptors;regulation of apoptosis;positive regulation of I-kappaB kinase/NF-kappaB cascade
Hs.654597	ACAP2	CENTB2; CNT-B2; KIAA0041	AA490493	1.33133	regulation of ARF GTPase activity
Hs.513022	ISLR	HsT17563;MGC102816	H62387	1.30985	cell adhesion

## Sheet: downregulated
Downregulated genes (106)
UniGene ID	Gene Symbol	Synonyms	Dot info	Fold Change	Biological process
Hs.92236	MLL4	HRX2;KIAA0304;MLL2;TRX2;WBP7	AA625915	0.294416	chromatin modification; transcription;regulation of transcription, DNA-dependent;chromatin-mediated maintenance of transcription
Hs.515081	DPP9	DKFZp762F117;DPRP2;FLJ16073	AA011400	0.3543	proteolysis
Hs.92236	MLL4	HRX2;KIAA0304;MLL2;TRX2;WBP7	BE410539	0.417604	chromatin modification; transcription;regulation of transcription, DNA-dependent;chromatin-mediated maintenance of transcription
Hs.504966	SLCO1B3	LST3; OATP8; OATP1B3; SLC21A8; LST-3TM13	H75435	0.453564	ion transprt
Hs.202521	C8orf79	FLJ36980;KIAA1456;MGC43113	R97970	0.454665	metabolism
Hs.567303	MDM2	HDMX;MGC71221;hdm2	U33199	0.466003	negative regulation of transcription from RNA polymerase II promoter;protein complex assembly;negative regulation of cell proliferation;protein ubiquitination;regulation of protein catabolism
Hs.655316	LIMS1	PINCH;PINCH1	AA024832	0.495168	cell aging
Hs.500409	GLUD1	GDH;GDH1;GLUD;MGC132003	N68424	0.505936	oxidation reduction; positive regulation of insulin secretion; amino acid metabolism;glutamate catabolism;transmembrane receptor protein tyrosine kinase signaling pathway
Hs.333738	BBS2	BBS;MGC20703	N93740	0.518707	sperm axoneme assembly;protein localization;adult behavior;negative regulation of body size;photoreceptor maintenance;response to stimulus
Hs.78068	CPZ	MGC99682	AA427724	0.51939	proteolysis;Wnt receptor signaling pathway
Hs.495250	CCBL1	GTK; KAT1; KATI; FLJ95217; MGC29624	H92216	0.524376	biosynthetic process; cellular amino acid derivative metabolic process
Hs.644595	ZNF814	FLJ39082; ZNF814	H90946	0.531878	regulation of transcription, DNA-dependent
Hs.489051	STEAP2	IPCA1;PCANAP1;PUMPCn;STAMP1;STMP	N52554	0.533439	electron transport;ion transport;iron ion transport;Golgi to plasma membrane transport;endocytosis;metabolism;response to hormone stimulus;regulated secretory pathway
Hs.516807	STK25	DKFZp686J1430;SOK1;YSK1	BE278206	0.535474	protein amino acid phosphorylation;response to oxidative stress;signal transduction
Hs.436031	IREB2	ACO3;FLJ23381;IRP2;IRP2AD	BF002434	0.538944	iron ion homeostasis;metabolism;regulation of translation;post-embryonic development
Hs.535177	ZNF165	LD65;ZSCAN7	W31899	0.5405	transcription;regulation of transcription, DNA-dependent
Hs.466814	CEACAM6	NCA; CEAL; CD66c	AA130584	0.553471	cell-cell signaling; signal transduction
Hs.646951	NAIP	BIRC1; NLRB1; psiNAIP; FLJ18088; FLJ42520; FLJ58811	H21071	0.556002	apoptosis;nervous system development
Hs.436922	TRIM13	CAR;DLEU5;LEU5;RFP2;RNF77	R07594	0.560083	cell cycle;morphogenesis;positive regulation of I-kappaB kinase/NF-kappaB cascade;negative regulation of progression through cell cycle
Hs.521535	STAR	STARD1	AA679454	0.563911	steroid biosynthesis;C21-steroid hormone biosynthesis;lipid transport;brain development
Hs.584750	CREB1	CREB;MGC9284	H12320	0.567048	axonogenesis;lactation;pituitary gland development;positive regulation of TGF-beta3 production;regulation of apoptosis;regulation of cell size;transforming growth factor beta receptor signaling pathway
Hs.310453	TSPAN14	TM4SF14; DC-TM4F2; MGC11352	AA158352	0.569161	integral to membrane
Hs.380164	ITGB5	FLJ26658	H54393	0.576546	cell adhesion;cell-matrix adhesion;integrin-mediated signaling pathway
Hs.654500	NAIP	BIRC1; NLRB1; psiNAIP; FLJ18088; FLJ42520; FLJ58811	NM_004536	0.581546	apoptosis;nervous system development
Hs.467097	SNRP70	RPU1; Snp1; U1AP; U170K; U1RNP; RNPU1Z; SNRP70; U1-70K	R02346	0.582569	nuclear mRNA splicing, via spliceosome
Hs.135805	MIB2	ZZZ5; ZZANK1; FLJ20648; FLJ39787; FLJ41406; MIB2	AA021134	0.583928	Notch signaling pathway;protein ubiquitination;positive regulation of I-kappaB kinase/NF-kappaB cascade
Hs.122514	SLC25A37	HT015;MFRN;MSC;MSCP;PRO1278;PRO1584;PRO2217	AA046639	0.585003	ion transport;mitochondrial iron ion transport; transmembrane transport
Hs.351306	SLC16A4	MCT4;MCT5	R73003	0.590623	transport;monocarboxylic acid transport
Hs.651512	CNN2	calponin 2	AA284568	0.594047	actomyosin structure organization;cytoskeleton organization
Hs.170310	CECR1	IDGFL	R98295	0.598233	development;purine ribonucleoside monophosphate biosynthesis
Hs.696648	GP2	DKFZp779K0533;ZAP75	AA844930	0.598754	anchored to membrane
Hs.278962	SLC45A2	1A1; AIM1; MATP; SHEP5	N23139	0.599729	melanin biosynthesis from tyrosine;transmembrane transport; visual perception;response to stimulus
Hs.19977	ZNF621	DKFZp686B11107;FLJ23786;FLJ45246;MGC126668	H63518	0.600207	transcription;regulation of transcription, DNA-dependent
Hs.106124	EPB49	DMT; FLJ78462; FLJ98848	N55461	0.602083	cytoskeleton organization and biogenesis;barbed-end actin filament capping;actin filament bundle formation
Hs.474783	TST	MGC19578;RDS	AA446748	0.602805	sulfate transport;cyanate catabolism
Hs.647051	BCL7B	B-cell CLL/lymphoma 7B	AA291513	0.603899	actin binding
Hs.657504	DNASE1	DKFZp686H0155;DNL1;DRNI;FLJ38093;FLJ44902	R91033	0.609296	DNA catabolism;apoptosis
Hs.592286	TES	DKFZP586B2022;MGC1146;TESS;TESS-2	T52325	0.610506	focal adhesion;cell junction
Hs.295923	LONP2	LONP; LONPL; MGC4840	T71889	0.615402	protein processing;protein targeting to peroxisome;proteolysis
Hs.696339	RASA4	GAPL; CAPRI; FLJ59070; KIAA0538; MGC131890	AA663075	0.61744	intracellular signaling cascade;regulation of small GTPase mediated signal transduction
Hs.438953	SGCB	A3b;LGMD2E;SGC	W81563	0.619435	cytoskeleton organization and biogenesis;muscle development
Hs.1430	F11	FXI;MGC141891	R89539	0.620572	proteolysis;blood coagulation; positive regulation of fibrinolysis
Hs.686384	TAS2R20	T2R20; T2R49; T2R56; TAS2R49; MGC119118; MGC119119; MGC119120; MGC119121; MGC134637	N24163	0.628241	signal transduction;G-protein coupled receptor protein signaling pathway;response to stimulus;sensory perception of taste
Hs.527874	ZFC3H1	PSRC2; CCDC131; KIAA0546; MGC23401; MGC90200; DKFZp686A0722	AA609585	0.629664	RNA processing
Hs.282067	ZNF790	FLJ20350;MGC62100	AA151111	0.62992	transcription;regulation of transcription, DNA-dependent
Hs.486589	HEBP2	C6ORF34B;C6orf34;KIAA1244;PP23;RP3-422G23.1;SOUL	T68113	0.630443	apoptosis
Hs.690933	RHOBTB3	KIAA0878	AA010222	0.631092	retrograde transport, endosome to Golgi; transport
Hs.654387	CPM	NA	AA487192	0.632093	proteolysis;morphogenesis
Hs.648240	DOC2B	NA	NM_003585	0.633024	transport; exocytosis
Hs.580782	MACF1	ACF7; MACF; OFC4; ABP620; FLJ45612; FLJ46776; KIAA0465; KIAA1251	AI017174	0.634514	Wnt receptor signaling pathway;carbohydrate metabolism;cell cycle arrest;establishment or maintenance of cell polarity
Hs.292549	DLG1	DKFZp761P0818;DKFZp781B0426;DLGH1;SAP97;dJ1061C18.1.1;hdlg	H48711	0.635189	actin filament organization;establishment and/or maintenance of cell polarity;cell-cell adhesion;cortical actin cytoskeleton organization and biogenesis;G1/S transition checkpoint
Hs.428360	ABCA11P	NA	H91281	0.6362	regulation of transcription
Hs.185674	ZNF331	DKFZp686L0787;RITA;ZNF361;ZNF463	N71714	0.63745	transcription;regulation of transcription, DNA-dependent
Hs.54780	TTF1	NA	AA709143	0.640575	chromatin remodeling;regulation of transcription
Hs.203772	FRG1	FSG1; FRG1A	AA113339	0.641027	RNA splicing;mRNA processing; development
Hs.437966	PEX2	PAF1; PMP3; PMP35; PXMP3; RNF72	R88992	0.641888	neuron migration;peroxisome organization and biogenesis;nervous system development
Hs.419240	SLC2A3	FLJ90380;GLUT3	AI148702	0.642434	carbohydrate metabolism;carbohydrate transport;glucose transport;transmembrane transport
Hs.292154	RAG1AP1	SCP;slv	AV703538	0.643556	positive regulation of gene expression, epigenetic; DNA recombination
Hs.94395	ABCD4	ABC41;EST352188;P70R;P79R;PMP69;PXMP1L	R07661	0.645432	transport; transmembrane transport
Hs.75969	PNRC1	B4-2;PNAS-145;PROL2;PRR2;RP11-63L7.5	BG435213	0.645594	transcription;regulation of transcription, DNA-dependent
Hs.462341	MPRIP	MRIP; RIP3; M-RIP; RHOIP3; p116Rip; KIAA0864	N31673	0.645831	actin binding;cytoskeleton
Hs.467304	IL11	AGIF;IL-11	NM_000641	0.647993	cell-cell signaling;positive regulation of cell proliferation;platelet activation;B cell differentiation;megakaryocyte differentiation;fat cell differentiation;negative regulation of hormone secretion
Hs.500916	INA	MGC12702;NEF5;NF-66;TXBP-1	BE781432	0.648755	development;nervous system development;cell differentiation;tissue regeneration;neurofilament cytoskeleton organization
Hs.175955	YTHDC1	KIAA1966;YT521;YT521-B	N99803	0.64939	mRNA processing;RNA splicing
Hs.532315	SLC31A1	COPT1;CTR1;MGC75487;hCTR1	BG248634	0.6568	ion transport;copper ion transport
Hs.66726	KCNJ9	GIRK3;KIR3.3	NM_004983	0.657549	ion transport;potassium ion transport
Hs.335003	ANKRD11	ANCO-1;LZ16;T13	N67832	0.657593	embryonic development;multicellular organism growth;tissue homeostasis;bone development;head morphogenesis
Hs.113094	CORO2A	CLIPINB;IR10;WDR2	BC000010	0.658324	glutamine biosynthesis;nitrogen compound metabolism;intracellular signaling cascade; actin binding
Hs.654387	CPM	NA	NM_001874	0.658666	proteolysis;morphogenesis
Hs.943	IL32	NK4; TAIF; TAIFa; TAIFb; TAIFc; TAIFd; IL-32beta; IL-32alpha; IL-32delta; IL-32gamma	AA458965	0.664698	defense response;immune response;cell adhesion
Hs.500409	GLUD1	GDH;GDH1;GLUD;MGC132003	AA018372	0.66856	amino acid metabolism;glutamate catabolism;transmembrane receptor protein tyrosine kinase signaling pathway;oxidation reduction;positive regulation of insulin secretion
Hs.286226	MYO1C	NMI; MMIb; myr2; FLJ23903; MMI-beta	BE395925	0.66941	protein transport;mRNA transport;transmembrane transport
Hs.221847	SLC38A2	ATA2; SAT2; SNAT2; PRO1068; KIAA1382	N94529	0.669663	amino acid transport;ion transport
Hs.654593	IL10RB	CDW210B;CRF2-4;CRFB4;D21S58;D21S66;IL-10R2	T48767	0.67442	inflammatory response;immune response;signal transduction;blood coagulation
Hs.524368	VDR	NR1I1	AA485226	0.67675	skeletal development;regulation of transcription;calcium ion homeostasis;signal transduction;organ morphogenesis;intestinal absorption;vitamin D receptor signaling pathway
Hs.50130	NDN	PWCR; HsT16328	XM_007686	0.677319	axon extension involved in development;glial cell migration;nerve growth factor receptor signaling pathway;neuron migration;regulation of transcription, DNA-dependent;regulation of growth
Hs.166539	ITGB3BP	CENP-R;CENPR;HSU37139;NRIF3;TAP20	H56981	0.678721	transcription;regulation of transcription, DNA-dependent;apoptosis;cell adhesion;signal transduction
Hs.534538	HSPB6	FLJ32389;Hsp20	AA284108	0.681657	response to stress; response to heat
Hs.472409	POFUT1	FUT12;KIAA0180;MGC2482;O-FUT;O-Fuc-T;O-FucT-1	T91958	0.681978	carbohydrate metabolism;fucose metabolism;Notch signaling pathway;embryonic development;O-glycan processing;regulation of transcription;angiogenesis
Hs.167679	SH3BP2	3BP2; CRBM; CRPM; RES4-23; FLJ42079; FLJ54978	R48132	0.682536	signal transduction
Hs.44070	SFXN2	NA	AA476258	0.683668	cation transport;iron ion transport;transmembrane transport
Hs.129673	EIF4A1	DDX2A; EIF4A; EIF-4A	AV756187	0.686037	translation
Hs.654899	CDS1	CDS	AI635747	0.686441	lipid metabolism;signal transduction;visual perception;phospholipid biosynthesis
Hs.172445	PPFIBP1	L2;hSGT2;hSgt2p	AA459403	0.689469	cell adhesion
Hs.655405	S1PR2	EDG5; H218; LPB2; S1P2; AGR16; EDG-5; Gpcr13	AA460965	0.690274	activation of MAPK activity;signal transduction;G-protein coupled receptor protein signaling pathway;behavior;positive regulation of cell proliferation;activation of MAPK activity
Hs.80545	RPL37	MGC99572; DKFZp686G1699	W73010	0.690435	translational elongation
Hs.702022	GTF2I	WBS; DIWS; SPIN; IB291; BAP135; BTKAP1; TFII-I; WBSCR6; GTFII-I; FLJ38776; FLJ56355	H70120	0.690844	regulation of transcription; signal transduction;transcription initiation from RNA polymerase II promoter
Hs.110757	RRP1	D21S2056E;NNP-1;NOP52;RRP1A	AL526119	0.691712	rRNA processing
Hs.435052	ATP8A1	ATPASEII;ATPIA;ATPP2;MGC130042;MGC130043;MGC26327	T61475	0.694085	transport;metabolism;phospholipid transport;aminophospholipid transport
Hs.4779	GATAD2B	FLJ37346;KIAA1150;MGC138257;MGC138285;P66beta;RP11-216N14.6	R16112	0.694408	transcription;regulation of transcription, DNA-dependent
Hs.655788	NDUFB2	AGGG;CI-AGGG;MGC70788	AA055474	0.695139	mitochondrial electron transport, NADH to ubiquinone;electron transport chain
Hs.591572	PCYOX1	KIAA0908;PCL1	N45309	0.696092	metabolism;prenylcysteine catabolism;oxidation reduction;chloride transport
Hs.574492	NUP62	p62; IBSN; SNDI; MGC841; FLJ20822; FLJ43869; DKFZp547L134	NM_016553	0.706231	cell aging;cell death;cell surface receptor linked signal transduction;hormone-mediated signaling pathway;apoptosis;negative regulation of epidermal growth factor receptor signaling pathway
Hs.513530	TGFB1I1	ARA55;HIC-5;HIC5;TSC-5	AA454619	0.707247	transcription from RNA polymerase II promoter;cell adhesion;negative regulation of cell proliferation;Wnt receptor signaling pathway;cell differentiation;androgen receptor signaling pathway
Hs.123239	ACRBP	CT23; SP32; FLJ51160; OY-TES-1	AA443593	0.707736	similar to proacrosin binding protein sp32 precursor found in mouse, guinea pig, and pig; thought to function as a binding protein to proacrosin for packaging and condensation of the acrosin zymogen in the acrosomal matrix.
Hs.654459	TNFRSF9	4-1BB;CD137;CDw137;ILA;MGC2172	BG436824	0.711373	electron transport;induction of apoptosis;immune response;negative regulation of cell proliferation
Hs.459211	AKAP13	AKAP-Lbc;BRX;FLJ11952;FLJ43341;HA-3;Ht31;LBC;PROTO-LB;PROTO-LBC;c-lbc	AA147202	0.711924	apoptosis;intracellular signaling cascade;regulation of Rho protein signal transduction
Hs.282177	PIP5K1C	KIAA0589;LCCS3;PIP5K-GAMMA;PIP5Kgamma	AA482251	0.713528	phosphatidylinositol metabolism;axonogenesis
Hs.591856	UBR5	DD5;EDD;EDD1;FLJ11310;HYD;KIAA0896;MGC57263	W86992	0.716385	protein modification;ubiquitin-dependent protein catabolism;ubiquitin cycle;response to DNA damage stimulus;cell proliferation;mRNA metabolism;progesterone receptor signaling pathway
Hs.696281	SYNC	SYNC1; MGC149625; MGC149626; SYNCOILIN	T91057	0.718693	intermediate filament-based process
Hs.406234	CHP	SLC9A1BP	AA705060	0.71902	potassium ion transport;small GTPase mediated signal transduction
Hs.699303	GOSR1	GOLIM2;GOS-28;GOS28;GOS28/P28;GS28;P28	AA481414	0.721892	intracellular protein transport;intra-Golgi vesicle-mediated transport;retrograde transport, endosome to Golgi
Hs.193725	PSMD5	KIAA0072;MGC23145;S5B	AA113407	0.732617	anaphase-promoting complex-dependent proteasomal ubiquitin-dependent protein catabolic process;regulation of ubiquitin-protein ligase activity during mitotic cell cycle
Hs.601206	ANKRD17	FLJ22206;GTAR;KIAA0697;NY-BR-16	H61608	0.732724	mismatch repair;interspecies interaction between organisms
Hs.59486	HSDL2	C9orf99; SDR13C1; FLJ25855; MGC10940	R01179	0.733728	metabolism;oxidation reduction
Hs.521942	ZNF517	NA	H51438	0.738227	transcription;regulation of transcription, DNA-dependent

## Sheet: top genes for COX analysis
UniGene ID	Gene Symbol	Synonyms	Dot info	Fold Change	Notes
Hs.69855	CSDE1	UNR; D1S155E; FLJ26882; DKFZp779B0247; DKFZp779J1455; RP5-1000E10.3	N76338	6.46679
Hs.701989	PGK1	MGC117307;MGC142128;MGC8947;MIG10;PGKA	AA599187	5.5217
Hs.387208	FAU	FAU1;FLJ22986;Fub1;Fubi;MNSFbeta;RPS30	AA316067	4.63751
Hs.369761	DAZAP2	KIAA0058;MGC14319;MGC766	R19889	4.36993
Hs.557550	NPM1	B23;MGC104254;NPM	W44488	4.32024
Hs.621179	SUMO1	GMP1; PIC1; SMT3; UBL1; DAP-1; OFC10; SENP2; SMT3C; SMT3H3; SUMO-1	BG529395	3.86189
Hs.504877	ARHGDIB	D4;GDIA2;GDID4;LYGDI;Ly-GDI;RAP1GN1	N91838	3.49722
Hs.291212	TBCA	NA	W21373	3.33148
Hs.533287	WBP5	DKFZp313K1940;TCEAL9	H96654	3.32646	corresponding spot not found in NKI295 database
Hs.87752	MSN	moesin	R22977	3.3206
Hs.417004	S100A11	MLN70;S100C	AA464731	3.30229
Hs.506852	PTPN11	BPTP3;CFC;MGC14433;NS1;PTP-1D;PTP2C;SH-PTP2;SH-PTP3;SHP2	AA465603	3.27837
Hs.523302	PRDX3	AOP-1;AOP1;MER5;MGC104387;MGC24293;PRO1748;SP-22	H19203	3.24239
Hs.654400	IMPDH2	IMPD2;IMPDH-II	BF316301	3.19805
Hs.381061	RPL19	DKFZp779D216;FLJ27452;MGC71997	BF691720	3.18033
Hs.255935	BTG1	NA	N70463	3.08382
Hs.461117	SNTB2	SNT3; SNTL; SNT2B2; EST25263; D16S2531E	N59766	3.06789
Hs.14317	NOP10	MGC70651;NOP10;NOP10P;NOLA3	AA464531	3.05383
Hs.558601	RPL37	DKFZp686G1699;MGC99572	AW969881	2.9766
Hs.520348	UBC	HMG20	AU160779	2.97372
Hs.408073	RPS6	NA	N91584	2.9252
Hs.436687	SET	2PP2A;I2PP2A;IGAAD;PHAPII;TAF-IBETA	AA608548	2.88762
Hs.515104	STXBP2	UNC18B; Hunc18b; UNC18-2; pp10122; MUNC18-2	R93237	2.77837
Hs.658778	ANXA5	PP4; ANX5; ENX2	AA451895	2.77077
Hs.533282	NONO	NMT55;NRB54;P54;P54NRB	BE384419	2.73244
Hs.696159	STRBP	p74; SPNR; ILF3L; MGC3405; FLJ11307; FLJ14223; FLJ14984; MGC21529; DKFZp434N214	N53133	2.66704
Hs.434081	PSME2	PA28B; REGbeta; PA28beta	BG387808	2.60079
Hs.513851	YWHAE	14-3-3E;FLJ45465;KCIP-1;MDCR;MDS	N21624	2.57188
Hs.464734	SNRPD1	HsT2456;SMD1;SNRPD	H16454	2.57083
Hs.536535	DUSP16	KIAA1700;MGC129701;MGC129702;MKP-7;MKP7	AI807619	2.54803	corresponding spot not found in NKI295 database
Hs.284292	UCRC	HSPC051;HSPC119;HSPC151	AA447731	2.54772
Hs.513490	ALDOA	ALDA;MGC10942;MGC17716;MGC17767	AA775241	2.54265
Hs.388739	XRCC5	FLJ39089;KARP-1;KARP1;KU80;KUB2;Ku86;NFIV	AA775355	2.52921
Hs.96	PMAIP1	APR;NOXA	BG392214	2.51911
Hs.380250	IFI16	PYHIN2; IFNGIP1; MGC9466	AA491191	2.49717
Hs.469022	DGUOK	dGK	R07560	2.44869
Hs.503749	TUBA3D	H2-ALPHA	AA626698	2.42551	corresponding spot not found in UNC232 database
Hs.701630	DCBLD2	ESDN; CLCP1	AA431438	2.42266	corresponding spot not found in NKI295 database
Hs.654921	PHACTR2	C6orf56;DKFZp686F18175;KIAA0680;MGC176642	W58563	2.40227
Hs.92236	MLL4	HRX2;KIAA0304;MLL2;TRX2;WBP7	AA625915	0.294416
Hs.515081	DPP9	DKFZp762F117;DPRP2;FLJ16073	AA011400	0.3543	corresponding spot not found in NKI295 database
Hs.522699	COX7B	NA	AA629999	2.39944
Hs.7736	MRPL27	L27mt; MGC23716	BG328180	2.38786
Hs.406423	SF3B2	SAP145;SF3B145;SF3b1;SF3b150	AA633757	2.38725
Hs.632880	IL8	NAF; GCP1; LECT; LUCT; NAP1; CXCL8; GCP-1; LYNAP; MDNCF; MONAP; NAP-1	AA102526	2.37138
Hs.509791	ERH	DROER;FLJ27340	BG504520	2.35291
Hs.111632	LSM3	SMX4;USS2;YLR438C	AA461098	2.34644
Hs.85539	ATP5I	ATP5K;MGC12532	AA431433	2.34065
Hs.408054	RPL12	NA	BG282851	2.33467
Hs.190086	MYL12A	MLCB; MRCL3; MRLC3; MYL2B	AA345289	2.30711
Hs.437705	CDC25A	CDC25A2	R09063	2.29086
Hs.268849	GLO1	GLOD1;GLYI	AA136710	2.28552
Hs.75318	TUBA4A	FLJ30169;H2-ALPHA;TUBA1	AA180912	2.27547
Hs.404321	GARS	CMT2D;DSMAV;GlyRS;HMN5;SMAD1	AA629909	2.27066
Hs.400295	RPL30	NA	AA775364	2.24066
Hs.80986	ATP5G1	ATP5A;ATP5G	AA046701	2.23335
Hs.534770	PKM2	PK3; PKM; TCB; OIP3; CTHBP; THBP1; MGC3932	AW007619	2.23152
Hs.471441	PSMB2	HC7-I;MGC104215;MGC126885	T98663	2.22704
Hs.388664	RPL11	DBA7; GIG34	AA680244	2.22445
Hs.177861	SF3B14	CGI-110;HSPC175;Ht006;P14;SAP14;SF3B14a	N22302	2.20514
Hs.504966	SLCO1B3	LST3; OATP8; OATP1B3; SLC21A8; LST-3TM13	H75435	0.453564	corresponding spot not found in UNC232 database
Hs.436298	EMP1	CL-20;EMP-1;TMP	N92872	2.18524
Hs.525196	OSGEP	FLJ20411;GCPL1;KAE1;OSGEP1;PRSMG1	AA421311	2.18156	corresponding spot not found in NKI295 database
Hs.528006	SPHK2	NA	AA630354	2.1812
Hs.356794	RPS24	DBA3;DKFZp686N1586	AI005519	2.15664
Hs.379858	DDAH1	DDAH;FLJ21264;FLJ25539	N24042	2.14591
Hs.75117	ILF2	MGC8391;NF45;PRO3063	AU135389	2.14166
Hs.567303	MDM2	HDMX;MGC71221;hdm2	U33199	0.466003
Hs.690198	CDC42	CDC42Hs;G25K	AA668681	2.12701
Hs.356549	SNRPD3	SMD3	BF220008	2.11995
Hs.356270	SDHD	CBT1;PGL;PGL1;SDH4	AA035384	2.10778
Hs.239	FOXM1	FKHL16;FOXM1B;HFH-11;HFH11;HNF-3;INS-1;MPHOSPH2;MPP-2;MPP2;PIG29;TGT3;TRIDENT	AI150022	2.09504
Hs.90875	RABIF	MSS4;RASGFR3;RASGRF3	U74324	2.071
Hs.7753	CALU	FLJ90608	R78585	2.06717
Hs.79110	NCL	C23; FLJ45706; FLJ59041	AU123684	2.01657
Hs.655316	LIMS1	PINCH;PINCH1	AA024832	0.495168
Hs.513867	ITGAE	CD103;HUMINAE;MGC141996	AV762515	1.9796
Hs.74034	CAV1	CAV;MSTP085;VIP21	BG541572	1.97161
Hs.502823	PRDX5	ACR1;AOEB166;B166;MGC117264;MGC142283;MGC142285;PLP;PMP20;PRDX6;PRXV;SBBI10	N91311	1.95826
Hs.433540	DNAJC8	SPF31; HSPC331	W37375	1.94797
Hs.500409	GLUD1	GDH;GDH1;GLUD;MGC132003	N68424	0.505936
